# Supplementary material for: Getting Ready for Large-Scale Proteomics in Crop Plants
Source: Nutrients. 2023 Feb 3;15(3):783. doi: 10.3390/nu15030783 (PMC9921824; doi:10.3390/nu15030783)
Supplement: Supplementary file 1 [file nutrients-15-00783-s001.zip]

Archive with 1 entries (1 files):
- nutrients-2174487-supplementary.pdf
